# Supplementary material for: Assessing the Enzymatic Hydrolysis of Salmon Frame Proteins through Different By-Product/Water Ratios and pH Regimes
Source: Foods. 2021 Dec 8;10(12):3045. doi: 10.3390/foods10123045 (PMC8702060; doi:10.3390/foods10123045)
Supplement: Supplementary file 1 [file foods-10-03045-s001.zip]

Archive with 1 entries (1 files):
- foods-1461855-supplementary.xlsx
