# Supplementary material for: Assessing the Enzymatic Hydrolysis of Salmon Frame Proteins through Different By-Product/Water Ratios and pH Regimes
Source: Foods. 2021 Dec 8;10(12):3045. doi: 10.3390/foods10123045 (PMC8702060; doi:10.3390/foods10123045)
Supplement: Supplementary file 1 [file foods-10-03045-s001.zip › foods-1461855-supplementary.xlsx]

## Sheet: Resumen imágenes
	Resumen de imágenes
	Pictures of reaction mixtures before and after hydrolysis, fluid phases and centrifuged mixture.
		Initial pH 8 controlled (R1)											Initial pH 8 uncontrolled (R2)											Initial pH 6.5 uncontrolled (R3)
	100% SF
	75% SF
	50% SF
